# Supplementary material for: Preparation of Various Nanomaterials via Controlled Gelation of a Hydrophilic Polymer Bearing Metal-Coordination Units with Metal Ions
Source: Gels. 2022 Jul 11;8(7):435. doi: 10.3390/gels8070435 (PMC9322127; doi:10.3390/gels8070435)
Supplement: Supplementary file 1 [file gels-08-00435-s001.zip]

Archive with 1 entries (1 files):
- gels-1766400-supplementary.pdf
